# Supplementary material for: Dissecting Morphological and Functional Dynamics of Non‐Tumorigenic and Triple‐Negative Breast Cancer Cell Lines Using PCA and t‐SNE Analysis
Source: Cancer Rep (Hoboken). 2025 Jun 27;8(7):e70257. doi: 10.1002/cnr2.70257 (PMC12203836; doi:10.1002/cnr2.70257)
Supplement: Supplementary file 2 — Table S1. Optical thickness and density metrics for MCF10A and MDA‐MB‐231 cells. [file CNR2-8-e70257-s001.xlsx]

## Sheet: Sheet1
Cell Line	Mean Optical Thickness (µm)	SD Optical Thickness (µm)	Min Optical Thickness (µm)	Max Optical Thickness (µm)	Coefficient of Variation	Mean Optical Density Ratio	SD Optical Density Ratio	Correlation (Thickness vs Area)
MCF10A	3.238	0.956	0.952	6.327	0.295	3.429	0.968	0.495
MDA-MB-231	4.359	0.464	3.443	5.536	0.106	4.266	0.49	-0.656
